# Supplementary material for: Slow Release and Water Retention Performance of Poly(acrylic acid-co-acrylamide)/Fulvic Acid/Oil Shale Semicoke Superabsorbent Composites
Source: Polymers (Basel). 2022 Apr 22;14(9):1719. doi: 10.3390/polym14091719 (PMC9104033; doi:10.3390/polym14091719)
Supplement: Supplementary file 1 [file polymers-14-01719-s001.zip]

Archive with 1 entries (1 files):
- polymers-1690353-SM.pdf
